# Supplementary material for: Lower Respiratory Tract Infections in Pediatric Patients with Severe Neurological Impairments: Clinical Observations and Perspectives in a Palliative Care Unit
Source: Children (Basel). 2022 Jun 8;9(6):852. doi: 10.3390/children9060852 (PMC9221664; doi:10.3390/children9060852)
Supplement: Supplementary file 1 [file children-09-00852-s001.zip]

Archive with 1 entries (1 files):
- children-1735900-supplementary.pdf
